# Supplementary material for: Exploring the causal relationships between rheumatoid arthritis and oral phenotypes: a genetic correlation and Mendelian randomization study
Source: Front Genet. 2024 May 21;15:1383696. doi: 10.3389/fgene.2024.1383696 (PMC11148354; doi:10.3389/fgene.2024.1383696)
Supplement: Supplementary file 1 [file Table2.XLSX]

## Sheet: Table Legend
Supplementary Tables
Exploring the causal relationships between rheumatoid arthritis and oral phenotypes: a genetic correlation and Mendelian randomization study
Jindan Shen, Yimei Lou, Liping Zhang
Table Legend
Supplementary Table 1 Characteristics of the genome-wide association study.
Supplementary Table 2 Characteristics of the genetic instrumental variants.
Supplementary Table 3 Characteristics of confounding factors for rheumatoid arthritis obtained from the PhenoScanner database.
Supplementary Table 4 Forward effect estimates of the associations between rheumatoid arthritis and oral phenotypes.
Supplementary Table 5 Reverse effect estimates of the associations between oral phenotypes and rheumatoid arthritis.
Supplementary Table 6 Corrected effect estimates of the associations between rheumatoid arthritis and oral phenotypes after removing outliers of Radial MR.
Supplementary Table 7 Effect estimates of the associations between rheumatoid arthritis and oral phenotypes after adjusted for covariates in MVMR.

## Sheet: STable 1
Supplementary Table 1 Characteristics of the genome-wide association study.
Trait	Consortium	Sex	Population	Sample size	nCase	nControl	nSNP	Year	PMID
Rheumatoid arthritis	18 European cohorts*	Males and Females	European	58284	14361	43923	8.8 million	2014	24390342
Bleeding gum	UKBB			461031	60210	400821	13.2 million	2018	30305743
Denture					77714	383317
Loose teeth					18979	442052
Mouth ulcer					47091	413940
Painful gum					13311	447720
Toothache					18989	442072
Cigarettes smoked per day	Within family GWAS consortium			24784	NA	NA	7.2 million	2022	35534559
Alcohol consumption				83626	NA	NA	7.9 million
Body mass index	Genetic Epidemiology Research on Adult Health and Agingcohort			315347	NA	NA	27.9 million	2018	30108127
Obesity	FinnGen			21375	1222	20153	16.4 million	2021	36653562
GWAS genome-wide association study, SNP single nucleotide polymorphism
*Detailed information on the study cohorts and sample sizes can be found at https://www.nature.com/articles/nature12873/tables/2

## Sheet: STable 2
Supplementary Table 2 Characteristics of the genetic instrumental variants.
SNP	CHR	POS	EA	OA	Beta	SE	P Val	EAF	R2	F Stat
rs10790268	11	118729391	G	A	0.1625	0.0206	3.3e-15	0.1889	0.00809176	475.451
rs10796038	10	6397964	G	A	0.1165	0.0194	2e-09	0.1759	0.00393484	230.237
rs10858006	1	114114965	G	A	0.1054	0.0182	7.1e-09	0.2008	0.00356558	208.553
rs10985070	9	123636121	A	C	-0.0834	0.0148	1.7e-08	0.5656	0.00341792	199.886
rs11574914	9	34710338	A	G	0.1222	0.0165	1.5e-13	0.6849	0.00644537	378.086
rs11968393	6	32779073	G	T	0.3425	0.0476	6.4e-13	0.0109	0.0025294	147.792
rs12232497	17	38040119	C	T	0.0943	0.016	3.6e-09	0.4722	0.0044325	259.485
rs12539741	7	128596805	T	C	0.157	0.0232	1.2e-11	0.8996	0.00445259	260.666
rs12764378	10	63800004	A	G	0.131	0.0178	1.9e-13	0.2445	0.00633995	371.863
rs13426947	2	191933254	A	G	0.131	0.0187	2.4e-12	0.1909	0.00530128	310.616
rs1571878	6	167540842	T	C	-0.1165	0.0149	4.9e-15	0.4215	0.00661885	388.33
rs17208363	6	32297209	A	G	-0.5798	0.0385	2.5e-51	0.0696	0.0435377	2652.97
rs17264332	6	138005515	G	A	0.1625	0.0183	7.1e-19	0.831	0.00741693	435.504
rs1893592	21	43855067	C	A	-0.1044	0.0182	9.8e-09	0.7237	0.00435884	255.154
rs2069235	22	39747780	A	G	0.1044	0.0166	3e-10	0.2992	0.00457074	267.615
rs2229527	6	32797309	G	T	0.5798	0.0288	2.3e-90	0.9354	0.0406271	2468.1
rs2233434	6	44232920	G	A	0.2877	0.0521	3.3e-08	0.0497	0.00781856	459.272
rs2240336	1	17674402	T	C	-0.1054	0.0174	1.4e-09	0.4145	0.00539216	315.97
rs2451258	6	159506600	T	C	0.1044	0.0169	6.6e-10	0.6521	0.00494538	289.659
rs2476601	1	114377568	G	A	-0.5933	0.0228	1.6e-149	0.0944	0.0601848	3732.32
rs2561477	5	102608924	A	G	-0.1054	0.017	5.2e-10	0.3022	0.00468529	274.354
rs28411352	1	38278579	T	C	0.1044	0.0179	5.2e-09	0.7495	0.0040927	239.511
rs2844456	6	31864674	C	T	0.8916	0.0292	1e-200	0.9602	0.0607596	3770.27
rs3087243	2	204738919	A	G	-0.1393	0.0153	9.2e-20	0.4702	0.00966778	568.958
rs3094633	6	30215120	T	C	0.1906	0.0156	2.6e-34	0.4632	0.0180658	1072.28
rs3129967	6	32381461	T	C	-0.6349	0.0188	1e-200	0.7038	0.168064	11773.9
rs3134976	6	32652305	C	A	0.7985	0.0236	1e-200	0.7783	0.220035	16441.9
rs34046593	4	26111593	A	G	0.1398	0.0168	9.2e-17	0.3211	0.008521	500.889
rs34673422	6	32332661	C	A	0.7765	0.0556	2.7e-44	0.9821	0.0211993	1262.3
rs34695944	2	61124850	C	T	0.1165	0.0154	4.4e-14	0.3608	0.00626016	367.153
rs34767257	6	30932606	A	G	0.3293	0.0273	2e-33	0.0746	0.0149721	885.865
rs3749946	6	31448862	A	C	-0.3285	0.0332	4e-23	0.0726	0.0145313	859.401
rs3873445	6	32683010	T	C	0.7655	0.0233	1e-200	0.7932	0.192244	13871
rs4239702	20	44749251	C	T	0.1393	0.0184	4.2e-14	0.7127	0.00794648	466.846
rs4713424	6	31002742	A	G	-0.2877	0.0343	4.7e-17	0.0895	0.01349	796.977
rs4936059	11	128502496	G	A	0.0943	0.0173	4.6e-08	0.66	0.00399095	233.533
rs537544	10	8108382	T	C	-0.1165	0.0179	8e-11	0.6203	0.00639329	375.011
rs592390	18	12822314	C	T	-0.0953	0.0162	3.8e-09	0.5229	0.00453152	265.308
rs60733400	1	2516781	A	G	-0.1054	0.0174	1.3e-09	0.3141	0.00478674	280.323
rs61828284	1	173299743	T	C	-0.1985	0.0345	8.7e-09	0.9205	0.00576689	338.056
rs62399315	6	33896526	A	G	0.3853	0.0702	4.1e-08	0.0338	0.00969643	570.661
rs624988	1	117263790	C	T	-0.0862	0.0158	4.6e-08	0.4115	0.00359883	210.504
rs628357	6	31806598	A	G	-0.5978	0.0699	1.2e-17	0.9672	0.0226742	1352.16
rs6450	6	32006797	A	G	0.27	0.0488	3.1e-08	0.0249	0.00354002	207.053
rs6913550	6	26540683	C	T	-0.1044	0.0187	2.5e-08	0.7604	0.00397155	232.393
rs706778	10	6098949	T	C	0.1044	0.0152	7.1e-12	0.4135	0.00528658	309.75
rs72495971	6	29861111	G	A	0.3011	0.0428	2.1e-12	0.9712	0.00507169	297.095
rs73081554	3	58302935	T	C	0.1655	0.0303	4.7e-08	0.9483	0.00268573	156.951
rs73409695	6	32964256	C	T	-0.3293	0.0453	3.5e-13	0.0497	0.0102431	603.165
rs7731626	5	55444683	A	G	-0.1985	0.0202	7.9e-23	0.3777	0.0185224	1099.9
rs8026898	15	69991417	A	G	0.1484	0.0175	2.4e-17	0.2853	0.00898097	528.173
rs8032939	15	38834033	C	T	0.1165	0.0166	2.4e-12	0.2416	0.00497367	291.324
rs8133843	21	36738242	A	G	0.0953	0.0164	6e-09	0.6252	0.00425632	249.127
rs8192585	6	32188823	A	G	0.5068	0.0333	3.5e-52	0.9622	0.0186836	1109.65
rs9258658	6	29822647	T	C	-0.1744	0.0216	7.5e-16	0.7932	0.00997829	587.416
rs9261602	2	76934183	G	A	0.1863	0.0215	4.5e-18	0.5477	0.0171959	1019.75
rs9267059	6	31397416	T	C	0.3293	0.047	2.5e-12	0.9523	0.00985157	579.882
rs9277550	6	33055487	C	T	-0.3646	0.0181	4.6e-90	0.3161	0.0574752	3554.04
rs9310852	3	27784997	G	A	0.0834	0.0151	3.2e-08	0.5378	0.0034579	202.233
rs9603608	13	40318819	C	A	-0.1044	0.016	7.6e-11	0.6561	0.00491851	288.077
rs9653442	2	100825367	T	C	-0.1054	0.0152	3.6e-12	0.4533	0.00550612	322.685
Beta effect size, EA effect allele, EAF effect allele frequency, IV instrumental variable, OA other allele, SE standard error, SNP single nucleotide polymorphism

## Sheet: STable 3
Supplementary Table 3 Characteristics of confounding factors for rheumatoid arthritis obtained from the PhenoScanner database.
SNP	Confounder	PMID	Beta	P val	N
rs10790268	Allergic disease	29083406	-0.0452	3.35e-10	360838
	Self-reported asthma	UKBB	-0.00548	3.08e-08	337159
rs10796038	Treatment with levothyroxine sodium	UKBB	-0.003636	4.14e-09	337159
rs10985070	Hayfever, allergic rhinitis or eczema	UKBB	-0.006924	3.12e-11	336782
	Lymphocyte count	27863252	0.02289	3.88e-10	173480
rs12232497	Sum basophil neutrophil counts	27863252	-0.06735	1.06e-78	173480
	Neutrophil count	27863252	-0.06669	1.81e-77	173480
	White blood cell count	27863252	-0.06605	7.01e-76	173480
	Granulocyte count	27863252	-0.06595	2.05e-75	173480
	Asthma	UKBB	-0.01091	1.48e-44	336782
rs12539741	Systemic lupus erythematosus	26606652	-0.7467	6e-31	NA
rs12764378	Trunk fat-free mass	UKBB	-0.01017	4.79e-08	331030
	Whole body fat-free mass	UKBB	-0.009863	1.34e-07	331291
	Treatment with levothyroxine sodium	UKBB	0.00395	1.16e-11	337159
rs1571878	Self-reported hypothyroidism or myxoedema	UKBB	0.003544	1.25e-11	337159
	Treatment with levothyroxine sodium	UKBB	0.002899	1.83e-09	337159
rs17208363	Self-reported psoriasis	UKBB	0.01434	2.84e-155	337159
	Self-reported malabsorption or coeliac disease	UKBB	-0.003339	9.25e-24	337159
	Self-reported psoriatic arthropathy	UKBB	0.002191	7.22e-23	337159
	Treatment with dovobet ointment	UKBB	0.001555	1.57e-19	337159
rs17264332	Celiac disease	22057235	NA	5e-30	24269
	Celiac disease	23143596	NA	5e-30	27345
	Ulcerative colitis	26192919	-0.1647	5.12e-11	27432
	Self-reported malabsorption or coeliac disease	UKBB	-0.001209	3.1e-10	337159
	Lymphocyte percentage of white cells	27863252	0.024	2.01e-08	173480
rs1893592	Primary sclerosing cholangitis	27992413	0.1989	2e-12	NA
	Celiac disease	22057235	NA	3e-09	24269
rs2069235	Primary biliary cirrhosis	26394269	0.2357	2e-11	NA
	Weight	UKBB	0.01331	8.24e-09	336227
rs2229527	Mean platelet volume	27863252	0.06233	1.99e-13	173480
	Diabetes diagnosed by doctor	UKBB	-0.007655	2.71e-10	336473
	Other disorders of pancreatic internal secretion	UKBB	-0.0008379	1.33e-08	337199
rs2451258	Neutrophil count	27863252	-0.02441	4.82e-11	173480
	Sum basophil neutrophil counts	27863252	-0.02416	8.11e-11	173480
	White blood cell count	27863252	-0.02376	1.6e-10	173480
	Myeloid white cell count	27863252	-0.02381	1.7e-10	173480
	Sum neutrophil eosinophil counts	27863252	-0.02366	1.88e-10	173480
rs2476601	Self-reported hypothyroidism or myxoedema	UKBB	0.02022	3.49e-124	337159
	Diabetes mellitus type 1	21829393	NA	2e-111	NA
	Type 1 diabetes	21829393	NA	2.1e-111	12501
	Selective immunoglobulin A deficiency IgAD	20694011	NA	8.5e-85	1520
	Type 1 diabetes	19430480	NA	8.5e-85	16559
rs2561477	Self-reported hypothyroidism or myxoedema	UKBB	-0.003283	3.29e-09	337159
	Treatment with levothyroxine sodium	UKBB	-0.002915	1.19e-08	337159
rs2844456	Self-reported hypothyroidism or myxoedema	UKBB	-0.01463	7.24e-42	337159
	White blood cell count	27863252	-0.08017	1.23e-26	173480
	Treatment with levothyroxine sodium	UKBB	-0.0102	1.16e-24	337159
	Self-reported malabsorption or coeliac disease	UKBB	0.003352	5.78e-24	337159
rs3087243	Self-reported hypothyroidism or myxoedema	UKBB	-0.008497	8.63e-60	337159
	Treatment with levothyroxine sodium	UKBB	-0.007349	7.08e-53	337159
	Graves disease	21829393	NA	1e-21	12501
	Self-reported hyperthyroidism or thyrotoxicosis	UKBB	-0.001999	3.8e-21	337159
	Type 1 diabetes autoantibodies	21829393	NA	2e-17	NA
	Primary sclerosing cholangitis	27992413	0.3214	1.89e-29	14890
	Intestinal malabsorption	UKBB	0.0007619	3.17e-13	337199
	High light scatter reticulocyte count	27863252	-0.02537	1.34e-12	173480
	White blood cell count	27863252	-0.02331	7.3e-11	173480
rs3129967	Self-reported malabsorption or coeliac disease	UKBB	-0.005133	2.7e-195	337159
	Intestinal malabsorption	UKBB	-0.002088	3.95e-76	337199
	Primary sclerosing cholangitis	27992413	-0.59	8.08e-69	14890
	Self-reported hyperthyroidism or thyrotoxicosis	UKBB	-0.003418	5.5e-51	337159
	White blood cell count	27863252	0.05341	2.2e-43	173480
rs3134976	Self-reported hypothyroidism or myxoedema	UKBB	0.01125	1.07e-75	337159
	Self-reported multiple sclerosis	UKBB	-0.002628	3.87e-52	337159
	Treatment with insulin product	UKBB	0.004255	6.16e-51	337159
	Started insulin within one year diagnosis of diabetes	UKBB	0.06604	4.1e-48	15397
	IgA deficiency	27723758	0.7566	8.32e-48	6487
rs34046593	Self-reported hypothyroidism or myxoedema	UKBB	0.003508	3.64e-10	337159
	Lymphocyte count	27863252	0.05826	1.74e-12	173480
	White blood cell count	27863252	0.05705	4.75e-12	173480
	Self-reported psoriasis	UKBB	-0.006544	1.3e-08	337159
rs34673422	Lymphocyte count	27863252	0.05826	1.74e-12	173480
	White blood cell count	27863252	0.05705	4.75e-12	173480
	Self-reported psoriasis	UKBB	-0.006544	1.3e-08	337159
rs34767257	Started insulin within one year diagnosis of diabetes	UKBB	0.05401	3.1e-15	15397
	Treatment with insulin product	UKBB	0.00358	3.47e-15	337159
	Mean platelet volume	27863252	-0.04701	6.99e-12	173480
	Medication for cholesterol, blood pressure or diabetes: insulin	UKBB	0.004543	9.27e-09	154702
rs3749946	Ulcerative colitis	24837172	NA	2e-15	NA
	Asthma	UKBB	-0.0127	7.14e-14	336782
	Self-reported asthma	UKBB	-0.0127	7.86e-14	337159
	Triglycerides	24097068	0.0454	4.19e-09	147330
rs3873445	Ulcerative colitis	26192919	0.3291	1.07e-12	27432
	Inflammatory bowel disease	26192919	0.234	6.62e-11	34652
	IgA deficiency	27723758	0.4796	8.58e-11	6487
	Eosinophil count	27863252	-0.0348	1.82e-08	173480
rs4713424	Self-reported psoriasis	UKBB	0.00898	8.37e-57	337159
rs537544	Asthma	UKBB	-0.004885	1.41e-09	336782
	Self-reported asthma	UKBB	-0.004672	7.46e-09	337159
rs628357	Started insulin within one year diagnosis of diabetes	UKBB	-0.09913	2.61e-15	15397
	Self-reported hypothyroidism or myxoedema	UKBB	-0.01269	2.44e-12	337159
	Insulin-dependent diabetes mellitus	UKBB	-0.001953	1.32e-10	337199
	Treatment with insulin product	UKBB	-0.005378	1.51e-10	337159
	Treatment with insulin	UKBB	-0.005971	3.72e-09	180203
rs6450	Lymphocyte count	27863252	0.0808	1.36e-12	173480
	Self-reported ankylosing spondylitis	UKBB	0.002567	2.04e-09	337159
	White blood cell count	27863252	0.0621	4.47e-08	173480
rs6913550	Trunk fat mass	UKBB	0.02247	1.25e-13	331093
	Weight	UKBB	0.01822	4.41e-12	336227
	Whole body fat mass	UKBB	0.01986	1.4e-11	330762
	Height	UKBB	0.0144	1.71e-11	336474
	Trunk fat percentage	UKBB	0.01808	6.54e-11	331113
rs706778	Self-reported hypothyroidism or myxoedema	UKBB	0.003843	3.48e-13	337159
	Treatment with levothyroxine sodium	UKBB	0.003536	3.78e-13	337159
	Primary sclerosing cholangitis	27992413	0.2103	5.48e-13	14890
	Alopecia areata	20596022	NA	4.9e-10	4332
	Pediatric autoimmune diseases	26301688	NA	6e-09	NA
rs73409695	White blood cell count	27863252	0.05008	2.35e-08	173480
rs7731626	Pediatric autoimmune diseases	26301688	NA	1e-10	NA
rs8026898	Hair or balding pattern: pattern 4	UKBB	-0.01025	6.13e-11	154988
	Height	UKBB	0.01104	1.39e-08	336474
rs8032939	Treatment with levothyroxine sodium	UKBB	0.003855	3.68e-12	337159
	Self-reported hypothyroidism or myxoedema	UKBB	0.004027	2.23e-11	337159
	Eosinophil percentage of white cells	27863252	0.02259	4.95e-08	173480
rs8133843	Eosinophil percentage of white cells	27863252	0.02697	3.05e-13	173480
	Eosinophil percentage of granulocytes	27863252	0.02615	1.93e-12	173480
	Eosinophil count	27863252	0.02533	7.9e-12	173480
	Neutrophil percentage of granulocytes	27863252	-0.02423	6.88e-11	173480
	Sum eosinophil basophil counts	27863252	0.02357	2.06e-10	173480
rs8192585	Age-related macular degeneration	26691988	NA	7.73e-20	33976
	Started insulin within one year diagnosis of diabetes	UKBB	-0.06201	1.97e-13	15397
	Treatment with insulin product	UKBB	-0.003431	2.74e-09	337159
rs9258658	Reticulocyte count	27863252	-0.03954	4.54e-17	173480
	High light scatter reticulocyte count	27863252	-0.03852	2.49e-16	173480
	Red blood cell count	27863252	-0.03522	3.94e-14	173480
	High light scatter percentage of red cells	27863252	-0.03263	3.85e-12	173480
	Reticulocyte fraction of red cells	27863252	-0.03209	9.2e-12	173480
rs9267059	Platelet count	27863252	-0.09565	8.19e-28	173480
	Plateletcrit	27863252	-0.08658	5.6e-23	173480
	Platelet distribution width	27863252	0.06254	4.17e-13	173480
	Mean platelet volume	27863252	0.04793	3.41e-08	173480
rs9277550	Self-reported malabsorption or coeliac disease	UKBB	0.00318	1.51e-75	337159
	IgA deficiency	27723758	0.6715	4.01e-44	6487
	Self-reported hypothyroidism or myxoedema	UKBB	-0.007495	1.45e-40	337159
	Treatment with levothyroxine sodium	UKBB	-0.00587	9.01e-30	337159
	Intestinal malabsorption	UKBB	0.00127	4.55e-29	337199
rs9310852	Lymphocyte count	27863252	-0.02375	5.12e-11	173480
rs9603608	Eosinophil percentage of white cells	27863252	0.0257	6.75e-12	173480
	Eosinophil count	27863252	0.0251	2.19e-11	173480
	Sum eosinophil basophil counts	27863252	0.02383	2.16e-10	173480
	Eosinophil percentage of granulocytes	27863252	0.02285	1.23e-09	173480
	Age at menarche	UKBB	-0.01538	3.39e-09	176008
rs9653442	Intelligence multi trait analysis	29326435	-0.02358	7e-16	NA
	Qualifications: college or university degree	UKBB	-0.008732	2.05e-14	334070
	Years of educational attainment	27225129	-0.019	2.79e-14	328917
SNP single nucleotide polymorphism

## Sheet: STable 4
Supplementary Table 4 Forward effect estimates of the associations between rheumatoid arthritis and oral phenotypes.
Exposure	Outcome	Method	nSNP	Beta	Se	Pval	OR, 95%CI	Het P	Ple P
RA	Bleeding gum	IVW	61	0.00406471	0.00514776	0.429758	1.004(0.994-1.014)	0.00119512
		IVW (fixed effects)	61	0.00406471	0.00401023	0.31078	1.004(0.996-1.012)
		Maximum likelihood	61	0.00412856	0.00403192	0.30585	1.004(0.996-1.012)
		MR Egger	61	0.00917675	0.00765382	0.23533	1.009(0.994-1.024)	0.00117656	0.369837
		Weighted median	61	0.00679277	0.00603302	0.260194	1.007(0.995-1.019)
	Denture	IVW	61	0.00263193	0.00630806	0.676508	1.003(0.99-1.015)	9.86858e-17
		IVW (fixed effects)	61	0.00263193	0.00346763	0.447852	1.003(0.996-1.009)
		Maximum likelihood	61	0.0027162	0.00350565	0.438454	1.003(0.996-1.01)
		MR Egger	61	0.00386915	0.0094412	0.683425	1.004(0.985-1.023)	5.52528e-17	0.859877
		Weighted median	61	-0.0136104	0.0066959	0.0420884	0.986(0.974-1)
	Loose teeth	IVW	61	0.0006489	0.00785425	0.934156	1.001(0.985-1.016)	0.0505367
		IVW (fixed effects)	61	0.0006489	0.0068443	0.924467	1.001(0.987-1.014)
		Maximum likelihood	61	0.000651641	0.00687425	0.924478	1.001(0.987-1.014)
		MR Egger	61	-0.00699108	0.0116812	0.551803	0.993(0.971-1.016)	0.0496199	0.379789
		Weighted median	61	-0.00312397	0.0106193	0.768621	0.997(0.976-1.018)
	Mouth ulcer	IVW	61	0.0270504	0.0112676	0.0163628	1.027(1.005-1.05)	9.69013e-48
		IVW (fixed effects)	61	0.0270504	0.00448673	1.64983e-09	1.027(1.018-1.036)
		Maximum likelihood	61	0.0274365	0.00459013	2.26876e-09	1.027(1.019-1.037)
		MR Egger	61	0.0469925	0.0164986	0.00604166	1.048(1.015-1.083)	3.95987e-45	0.107287
		Weighted median	61	0.0342859	0.00847285	5.19754e-05	1.032(1.018-1.052)
	Painful gum	IVW	61	-0.00820855	0.00867783	0.344189	0.992(0.975-1.009)	0.215024
		IVW (fixed effects)	61	-0.00820855	0.00813096	0.312714	0.992(0.976-1.008)
		Maximum likelihood	61	-0.00824748	0.00816041	0.312174	0.992(0.976-1.008)
		MR Egger	61	0.00313836	0.0128367	0.807705	1.003(0.978-1.029)	0.228727	0.236488
		Weighted median	61	-0.0157869	0.0141943	0.266053	0.984(0.957-1.012)
	Toothache	IVW	61	-0.000361111	0.00739587	0.961058	1(0.985-1.014)	0.177759
		IVW (fixed effects)	61	-0.000361111	0.00684887	0.957951	1(0.986-1.013)
		Maximum likelihood	61	-0.000363809	0.00687786	0.957815	1(0.986-1.013)
		MR Egger	61	-0.00110419	0.0110714	0.920894	0.999(0.977-1.021)	0.15559	0.927951
		Weighted median	61	-0.00979106	0.0104253	0.347648	0.99(0.97-1.01)
Het heterogeneity, IVW inverse variance weighting, Ple pleiotropy, RA rheumatoid arthritis, SNP single nucleotide polymorphism

## Sheet: STable 5
Supplementary Table 5 Reverse effect estimates of the associations between oral phenotypes and rheumatoid arthritis.
Exposure	Outcome	Method	nSNP	Beta	Se	Pval	OR, 95%CI	Het P	Ple P
Mouth ulcer	RA	IVW	22	-0.0818172	0.0881643	0.353403	0.92(0.78,1.1)	1.26443e-05	0.067334
		IVW (fixed effects)	22	-0.0818172	0.0521462	0.116649	0.92(0.83,1.02)
		Maximum likelihood	22	-0.0838888	0.0528382	0.112364	0.92(0.83,1.02)
		MR Egger	22	0.142298	0.142471	0.329828	1.15(0.87,1.52)	0.0001836
		Weighted median	22	-0.0119327	0.0811472	0.883093	0.99(0.84,1.16)
Het heterogeneity, IVW inverse variance weighting, Ple pleiotropy, RA rheumatoid arthritis, SNP single nucleotide polymorphism

## Sheet: STable 6
Supplementary Table 6 Corrected effect estimates of the associations between rheumatoid arthritis and oral phenotypes after removing outliers of Radial MR.
Exposure	Outcome	Method	nSNP	Beta	Se	Pval	OR, 95%CI	Het P	Ple P
RA	Bleeding gum	IVW	53	0.00649335	0.00425308	0.126826	1.007(0.998,1.015)	0.819687
		IVW (fixed effects)	53	0.00649335	0.00425308	0.126826	1.007(0.998,1.015)
		Maximum likelihood	53	0.00650815	0.00426383	0.12692	1.007(0.998,1.015)
		MR Egger	53	0.0164561	0.00620806	0.0106712	1.017(1.004,1.029)	0.91556	0.0321376
		Weighted median	53	0.00703376	0.00577258	0.223043	1.007(0.996,1.019)
	Denture	IVW	46	0.0017784	0.004934	0.71852	1.002(0.992,1.012)	0.616508
		IVW (fixed effects)	46	0.0017784	0.004934	0.71852	1.002(0.992,1.012)
		Maximum likelihood	46	0.0017744	0.00495745	0.720399	1.002(0.992,1.012)
		MR Egger	46	0.0125734	0.00825714	0.13498	1.013(0.996,1.029)	0.68751	0.110144
		Weighted median	46	0.00737698	0.0081826	0.367299	1.007(0.991,1.024)
	Loose teeth	IVW	55	0.00611065	0.00715299	0.39295	1.006(0.992,1.02)	0.795082
		IVW (fixed effects)	55	0.00611065	0.00715299	0.39295	1.006(0.992,1.02)
		Maximum likelihood	55	0.00613881	0.0071729	0.392089	1.006(0.992,1.02)
		MR Egger	55	-0.00495635	0.010561	0.640774	0.995(0.975,1.016)	0.828053	0.1602
		Weighted median	55	-0.00277843	0.0111288	0.802849	0.997(0.976,1.019)
	Mouth ulcer	IVW	39	0.0211833	0.00685089	0.00198778	1.021(1.008,1.035)	0.0441356
		IVW (fixed effects)	39	0.0211833	0.00574498	0.00022667	1.021(1.01,1.033)
		Maximum likelihood	39	0.0213233	0.00577585	0.000222661	1.022(1.01,1.033)
		MR Egger	39	0.0455467	0.00908156	1.34549e-05	1.047(1.028,1.065)	0.330303	0.00101487
		Weighted median	39	0.0265725	0.0084561	0.00167563	1.027(1.01,1.044)
	Painful gum	IVW	57	-0.00614986	0.00881292	0.485288	0.994(0.977,1.011)	0.907856
		IVW (fixed effects)	57	-0.00614986	0.00881292	0.485288	0.994(0.977,1.011)
		Maximum likelihood	57	-0.00616201	0.00883677	0.485606	0.994(0.977,1.011)
		MR Egger	57	0.00097487	0.0133738	0.942155	1.001(0.975,1.028)	0.90062	0.481768
		Weighted median	57	-0.0160769	0.0144534	0.265998	0.984(0.957,1.012)
	Toothache	IVW	55	-0.00676726	0.00715317	0.344123	0.993(0.979,1.007)	0.990285
		IVW (fixed effects)	55	-0.00676726	0.00715317	0.344123	0.993(0.979,1.007)
		Maximum likelihood	55	-0.00680095	0.00716739	0.342685	0.993(0.979,1.007)
		MR Egger	55	-0.00481253	0.0103812	0.644845	0.995(0.975,1.016)	0.987492	0.796009
		Weighted median	55	-0.011023	0.0107737	0.306244	0.989(0.968,1.01)
Het heterogeneity, IVW inverse variance weighting, Ple pleiotropy, RA rheumatoid arthritis, SNP single nucleotide polymorphism

## Sheet: STable 7
Supplementary Table 7 Effect estimates of the associations between rheumatoid arthritis and oral phenotypes after adjusted for covariates in MVMR.
Exposure	Outcome	Covariate	Method	nSNP	Beta	Se	Pval	OR, 95%CI	Het P	Ple P
Mouth ulcer	RA	Body mass index	Multivariable IVW	135	-0.00600159	0.0117805	0.610436	0.994(0.971,1.02)	4.23676e-18
			Multivariable Median		0.0136225	0.0142797	0.340094	1.014(0.986,1.04)
			Multivariable Lasso		0.00763704	0.00891309	0.391536	1.008(0.99,1.03)
			Multivariable Egger		-0.00871592	0.0115896	0.452024	0.991(0.969,1.01)	2.62284e-16	0.0103534
		Obesity	Multivariable IVW	36	-0.0032787	0.0174542	0.850998	0.997(0.963,1.03)	5.37667e-21
			Multivariable Median		0.013444	0.0148634	0.365726	1.014(0.984,1.04)
			Multivariable Lasso		0.00214564	0.0108257	0.842889	1.011(0.194,5.27)
			Multivariable Egger		-0.00406159	0.0177733	0.819241	0.996(0.962,1.03)	3.32782e-21	0.680493
		Alcohol consumption	Multivariable IVW	27	-0.00205095	0.0246274	0.93363	0.998(0.951,1.05)	1.50049e-22
			Multivariable Median		-0.00125279	0.0204894	0.951245	0.999(0.959,1.04)
			Multivariable Lasso		-0.0252702	0.0132801	0.057059	0.975(0.95,1)
			Multivariable Egger		-0.0148971	0.0480856	0.75671	0.985(0.897,1.08)	7.52904e-23	0.754179
		Cigarettes smoked per day	Multivariable IVW	28	0.0171473	0.0250306	0.493311	1.017(0.969,1.07)	2.2741e-20
			Multivariable Median		0.0579152	0.0180604	0.00134244	1.06(1.023,1.1)
			Multivariable Lasso		0.0242775	0.0172203	0.158593	1.025(0.991,1.06)
			Multivariable Egger		0.0021208	0.0540744	0.968715	1.002(0.901,1.11)	1.16544e-20	0.752732
Het heterogeneity, IVW inverse variance weighting, MVMR multivariable Mendelian randomization, Ple pleiotropy, RA rheumatoid arthritis, SNP single nucleotide polymorphism
